# Supplementary material for: Continuous, Strong, Porous Silk Firoin-Based Aerogel Fibers toward Textile Thermal Insulation
Source: Polymers (Basel). 2019 Nov 18;11(11):1899. doi: 10.3390/polym11111899 (PMC6918396; doi:10.3390/polym11111899)
Supplement: Supplementary file 1 [file polymers-11-01899-s001.zip]

Archive with 2 entries (2 files):
- Movie S1.mp4
- SI.pdf
